# Supplementary material for: Straw phytolith for less hazardous open burning of paddy straw
Source: Sci Rep. 2019 Dec 27;9:20043. doi: 10.1038/s41598-019-56735-x (PMC6934667; doi:10.1038/s41598-019-56735-x)
Supplement: Supplementary file 1 — Supplementary file. [file 41598_2019_56735_MOESM1_ESM.xlsx]

## Sheet: Supplementary S1
Supplementary S1
Treatments	Soluble ions (mg/L)
	Na	Mg	K	Ca	Mn	Fe
Open burning	0.397815	2.5824	49.6226	4.2823	0.0597441	0.0352685
250	0.504256	1.87429	34.5015	3.33807	0.105732	0.033958
300	0.474683	3.04662	57.4679	3.12998	0.124222	0.0473646
350	0.409538	2.91535	52.0503	3.61195	0.119582	0.0499699
400	0.366054	2.08743	61.2288	4.01138	0.0219038	0.056316
450	0.459727	2.95062	62.0897	3.3641	0.111777	0.0535796
500	0.296426	2.32153	62.4352	3.19421	0.0531436	0.0341799
550	0.803892	1.7884	49.9945	5.20828	0.0288307	0.0327815
600	0.500795	2.68463	61.0954	3.25236	0.272702	0.105581
650	0.36751	2.17692	57.1457	7.40821	0.0148683	0.0151843
700	0.312678	1.82294	51.8516	7.55221	0.00253704	0.00266064
750	0.53163	2.0702	50.9281	8.13871	0.00233977	0.00397538
800	0.555391	2.97113	55.8898	15.221	0.00292923	0.177764
850	0.386412	2.77231	36.4501	13.1668	0.000244562	0.00152004
900	0.282509	3.34028	26.0783	10.0947	0.0029157	0.00337384
950	0.164058	2.22992	9.74164	3.91496	0.00843992	0.0014083

## Sheet: Supplementary S2
Supplementary S2
Treatments	Captured CO2 (g/kg)
	Mean	Std.dev
Open burning	31.09	1.45
250	14.3	1.9
300	29.26	2.75
350	29.33	0.21
400	34.39	1.2
450	35.05	0.55
500	39.53	0.37
550	38.13	1.55
600	35.79	0.72
650	40.26	2.49
700	36.3	2.07
750	34.54	2.02
800	36.96	0.42
850	28.45	2.48
900	21.34	2.61
950	14.7	1.5

## Sheet: Supplementary S3
Supplementary S3
No	Open burning				250oC				300oC				350oC				400oC				450oC				500oC				550oC				600oC				650oC				700oC				750oC				800oC
	pH	Std.dev	Zeta (mV)	Std.dev	pH	Std.dev	Zeta (mV)	Std.dev	pH	Std.dev	Zeta (mV)	Std.dev	pH	Std.dev	Zeta (mV)	Std.dev	pH	Std.dev	Zeta (mV)	Std.dev	pH	Std.dev	Zeta (mV)	Std.dev	pH	Std.dev	Zeta (mV)	Std.dev	pH	Std.dev	Zeta (mV)	Std.dev	pH	Std.dev	Zeta (mV)	Std.dev	pH	Std.dev	Zeta (mV)	Std.dev	pH	Std.dev	Zeta (mV)	Std.dev	pH	Std.dev	Zeta (mV)	Std.dev	pH
1	9.625	0.0029	-751	4.04625	9.0875	0.00433013	-807.25	2.86138	9.944	0.0149666	-671	3.74166	9.92333	0.00471405	-779.333	0.471405	10.04	0	-763	3.26599	10.05	0	-926.667	5.31246	9.73	0.0291548	-709.25	4.96865	10.025	0.005	-798.25	3.69966	9.89	0.02	-823	19	9.81	0.01	-759.5	0.5	10.01	0.01	-669.75	3.03109	9.88333	0.0124722	-755	2.94392	9.9725
2	9.6275	0.00145	-744.5	13.1502	9.08	0	-808.75	1.08972	9.888	0.00979796	-664.6	2.57682	9.93	0	-765	4.89898	10.0433	0.00471405	-757.667	4.18994	10.05	0	-932	4.54606	9.635	0.0165831	-711.75	3.76663	10.04	0	-806.5	1.11803	9.795	0.025	-792	3	9.825	0.005	-757	4	10.015	0.005	-674.5	0.5	9.92333	0.00942809	-742.667	5.24934	9.9725
3	9.5725	0.01015	-748	2.3121	9.075	0.005	-804.25	2.16506	9.838	0.024	-656	4.81664	9.90667	0.00471405	-766.333	4.49691	10.05	0	-756.667	0.471405	10.06	0	-927	1.63299	9.565	0.0206155	-708.5	5.67891	10.05	0	-819	5.52268	9.75	0	-783	6	9.83	0	-756.5	9.5	9.945	0.0206155	-686.25	7.52911	9.92667	0.00471405	-756.667	7.03957	9.8975
4	9.52	0.0029	-742.5	5.0578	9.0575	0.00829156	-798	1.22474	9.74	0.0419524	-649	1.41421	9.85667	0.020548	-777	2.16025	10.05	0	-749	0.816497	10.06	0	-941.667	15.2825	9.4825	0.0258602	-707	6.74537	10.0475	0.00433013	-795.75	4.49305	9.725	0.005	-777.5	1.5	9.765	0.015	-758.5	12.5	9.88	0.0212132	-701	4.1833	9.91	0.00816497	-771	2.16025	9.8725
5	9.445	0.0029	-740	1.3006	9.04	0.00707107	-794.25	3.56195	9.582	0.0538145	-640	4.28952	9.83	0.00816497	-762	4.32049	10.03	0	-746.667	1.69967	10.01	0.0244949	-939.333	13.8163	9.39	0.0223607	-701.5	5.40833	9.975	0.0390512	-797	2.73861	9.67	0.03	-775.5	4.5	9.73	0	-739.5	0.5	9.8275	0.0192029	-680.25	1.92029	9.87333	0.0124722	-764	3.55903	9.84
6	9.42	0	-733	2.45665	9.015	0.005	-787	0.707107	9.412	0.0430813	-633.6	2.05913	9.76667	0.0410961	-753	0.816497	9.97667	0.0188562	-787.667	6.94422	9.91333	0.0249444	-928.333	8.65384	9.3225	0.0258602	-700.75	8.72855	9.91	0.0223607	-787.5	7.15891	9.555	0.015	-790.5	0.5	9.695	0.005	-729.5	3.5	9.775	0.0165831	-683.5	1.65831	9.83333	0.00942809	-764	3.26599	9.7925
7	9.4	0.00575	-729.5	0.7225	8.91	0.0158114	-780.5	2.69258	9.328	0.0213542	-632	4.19524	9.73333	0.0169967	-768	3.55903	9.90667	0.0124722	-735.333	4.02768	9.82667	0.0249444	-928.333	6.59966	9.25	0.0223607	-690.25	2.38485	9.84	0.0122474	-772	2.12132	9.475	0.025	-785	3	9.58	0.02	-722	1	9.6875	0.062998	-688	6.12372	9.78	0	-775.333	13.1993	9.7525
8	9.39	0.0029	-711.5	6.5029	8.86	0.0187083	-778	1.87083	9.258	0.0132665	-629.6	1.35647	9.68667	0.0169967	-763.667	5.90668	9.85	0.0294392	-747	6.97615	9.75333	0.020548	-925.333	0.471405	9.19	0.0122474	-678.75	5.35607	9.79	0.0141421	-778	5.95819	9.385	0.025	-779	0	9.52	0	-727	1	9.5525	0.0238485	-681.25	1.78536	9.77	0	-795.333	2.49444	9.705
9	9.3625	0.00435	-710.5	5.3468	8.815	0.005	-783.25	1.29904	9.232	0.004	-631	4.28952	9.65333	0.00471405	-755	2.94392	9.82667	0.00942809	-718.333	4.10961	9.70667	0.020548	-904	9.09212	9.13	0.0141421	-686.75	6.37868	9.745	0.015	-760	1.41421	9.31	0	-774.5	0.5	9.445	0.015	-720.5	3.5	9.495	0.0180278	-672.5	2.29129	9.76	0	-787.333	6.2361	9.63
10	9.355	0.0029	-722	0.43355	8.78	0.02	-782.5	2.5	9.222	0.004	-622.6	1.35647	9.60333	0.0188562	-744.667	4.92161	9.76333	0.00942809	-721	0.816497	9.64333	0.020548	-898	2.16025	9.065	0.0165831	-705.75	1.92029	9.685	0.0180278	-770.25	9.20258	9.235	0.035	-770.5	2.5	9.385	0.005	-711	1	9.445	0.0206155	-668.5	1.11803	9.75667	0.00471405	-778.333	1.69967	9.5775
11	9.35	0.0029	-717	6.06935	8.7525	0.00433013	-790.25	3.76663	9.2	0.00632456	-615.4	3.13688	9.54333	0.0188562	-743	1.41421	9.70333	0.00942809	-716	2.16025	9.57667	0.020548	-904.667	1.24722	9.0125	0.0147902	-680.25	10.963	9.6275	0.0108972	-777.25	1.63936	9.15	0	-761.5	2.5	9.34	0.02	-706	2	9.395	0.0165831	-663.5	1.65831	9.7	0	-788.667	2.62467	9.5625
12	9.325	0.0029	-701	2.45665	8.7425	0.00433013	-789	0.707107	9.178	0.00748331	-616.4	7.11618	9.52667	0.00471405	-741.333	2.62467	9.64	0.0244949	-704.333	8.17856	9.51667	0.00942809	-875	6.48074	8.9725	0.0129904	-673.5	4.92443	9.565	0.00866025	-763.75	5.06828	9.09	0.02	-754	1	9.265	0.015	-702.5	0.5	9.3325	0.0178536	-658.75	4.3229	9.69	0	-775.667	2.86744	9.55
13	9.305	0	-694.5	6.6474	8.7325	0.00433013	-787.25	0.829156	9.156	0.010198	-613.4	5.74804	9.5	0.0216025	-739.333	7.84573	9.58667	0.0124722	-708.333	3.85861	9.48	0.0141421	-883.667	9.46338	8.9175	0.0192029	-683	3.08221	9.53	0.0122474	-749.25	4.20565	9.015	0.015	-749	4	9.18	0.02	-696.5	3.5	9.285	0.00866025	-657.25	1.47902	9.68	0	-790.667	10.6562	9.51
14	9.29	0.0087	-694.5	15.3179	8.715	0.005	-782	3.74166	9.106	0.0377359	-609.4	1.95959	9.46667	0.00471405	-726	1.41421	9.54667	0.020548	-695.333	7.71722	9.41333	0.020548	-839.333	7.4087	8.8825	0.00433013	-664.75	5.11737	9.4525	0.0192029	-729.25	5.30919	8.94	0.02	-744.5	0.5	9.11	0.02	-691	1	9.25	0.01	-651.75	1.92029	9.65	0.0282843	-789	2.16025	9.4625
15	9.26	0	-682.5	4.9133	8.69	0.01	-775.25	1.78536	9.026	0.0257682	-601.2	1.46969	9.45	0.0141421	-719.333	2.62467	9.50333	0.0124722	-685	0.816497	9.34	0.0244949	-835.667	1.69967	8.8275	0.0108972	-690	5.09902	9.405	0.0165831	-724	10.1735	8.82	0	-736.5	0.5	9.03	0.02	-682	2	9.205	0.0165831	-652.75	2.16506	9.6	0	-782.333	2.0548	9.41
16	9.245	0.0058	-672.5	0.43355	8.665	0.0111803	-774.75	3.26917	8.962	0.0213542	-594.4	2.87054	9.41333	0.0124722	-725.333	1.24722	9.45333	0.0124722	-679.333	4.92161	9.27	0.0141421	-806	12.5698	8.775	0.0180278	-677	3.67423	9.34	0.0223607	-703.25	5.30919	8.775	0.015	-734	2	8.89	0.04	-687	8	9.165	0.0165831	-661.75	3.49106	9.56667	0.00471405	-775	2.16025	9.34
17	9.225	0.0029	-668	0.7225	8.6375	0.00829156	-773.25	2.27761	8.888	0.016	-590.4	3.00666	9.36333	0.00471405	-731.333	1.69967	9.40667	0.00942809	-686	9.89949	9.22333	0.0169967	-778.333	4.49691	8.7125	0.0178536	-684.5	3.27872	9.25	0.0212132	-696.75	0.829156	8.72	0.01	-725	2	8.835	0.015	-698.5	1.5	9.12	0.0122474	-670	3.16228	9.55	0	-775	2.44949	9.28
18	9.1925	0.00435	-664.5	0.1445	8.6075	0.00829156	-778.5	0.866025	8.824	0.0162481	-597.6	3.82623	9.35333	0.00471405	-736	0	9.37667	0.0124722	-671	14.8997	9.16	0.0163299	-777.333	4.78423	8.655	0.015	-670.75	3.89711	9.1875	0.0108972	-685	2.91548	8.67	0.01	-723	0	8.765	0.015	-689	1	9.0725	0.00433013	-657.5	4.55522	9.52333	0.0124722	-774.333	1.69967	9.24
19	9.1625	0.0043	-660.5	1.8786	8.5875	0.00829156	-772.5	0.866025	8.74	0.0282843	-582.4	2.93939	9.33	0.0141421	-730.667	7.54247	9.32667	0.0169967	-661.333	13.5974	9.10333	0.0169967	-781.667	8.21922	8.5975	0.0192029	-667	3.16228	9.1425	0.00829156	-671.25	4.08503	8.63	0.01	-720.5	0.5	8.7	0.02	-691.5	0.5	9.0325	0.0108972	-642.75	1.08972	9.50333	0.00471405	-744.667	10.1434	9.205
20	9.13	0.0058	-653.5	2.6012	8.565	0.015	-763	2.91548	8.656	0.0174356	-576.6	2.15407	9.29	0	-720	0	9.27667	0.00942809	-638	2.16025	9.06667	0.00942809	-752.667	4.92161	8.5325	0.0192029	-661.5	7.76209	9.095	0.00866025	-667	1.22474	8.59	0.01	-718	1	8.64	0.02	-689	2	8.98	0.0158114	-639.75	2.04634	9.47	0.0141421	-729.333	5.4365	9.155
21	9.0775	0.00145	-650	0.72255	8.54	0.00707107	-755.5	2.69258	8.584	0.0185472	-571.2	0.748331	9.25333	0.00471405	-720	0	9.24667	0.00942809	-644.667	2.62467	9.01333	0.0169967	-741.333	3.68179	8.485	0.0229129	-634.25	7.32718	9.0575	0.0129904	-672.5	2.69258	8.56	0	-713	1	8.6	0	-687	2	8.9325	0.0147902	-637.5	5.17204	9.4	0.00816497	-731	2.94392	9.095
22	9.0475	0.0043	-647.5	1.01155	8.49	0.03	-751.75	0.433013	8.516	0.0185472	-566	5.62139	9.24	0	-710.667	13.1993	9.21667	0.00942809	-645.667	3.29983	8.95	0.0163299	-731	1.41421	8.4375	0.0108972	-633.75	2.16506	9.0225	0.0178536	-672	1.22474	8.53	0.01	-708.5	1.5	8.555	0.015	-683	1	8.885	0.00866025	-636.75	6.05702	9.35667	0.0124722	-722.333	4.49691	9.0425
23	9.0025	0.00145	-650.5	0	8.4575	0.00433013	-748.75	2.27761	8.458	0.0231517	-559.4	2.05913	9.23667	0.00471405	-700.333	3.85861	9.17667	0.0124722	-629.667	6.79869	8.89667	0.0169967	-725	2.44949	8.3825	0.0192029	-619.75	4.49305	8.9375	0.00433013	-683	1.58114	8.48	0.01	-703.5	1.5	8.525	0.015	-679.5	0.5	8.84	0.0122474	-635.5	2.06155	9.33333	0.00942809	-710.667	4.49691	8.995
24	8.9425	0.00145	-645	0	8.44	0.00707107	-754.5	2.17945	8.392	0.0172047	-557	3.28634	9.17333	0.0124722	-702.667	0.942809	9.14	0.00816497	-618.333	0.471405	8.85667	0.0169967	-725.667	3.85861	8.32	0.0122474	-609.75	6.86932	8.915	0.0206155	-673	2.54951	8.45	0	-704	1	8.475	0.015	-679.5	0.5	8.7725	0.0192029	-628.75	2.38485	9.29667	0.00942809	-697.667	0.471405	8.95
25	8.905	0.0029	-634	0.289	8.4175	0.00433013	-747.75	2.58602	8.32	0.02	-551.4	2.24499	9.13667	0.0124722	-695	1.63299	9.11	0.0141421	-617.333	4.49691	8.79333	0.00942809	-729.667	2.49444	8.265	0.0180278	-595.5	1.11803	8.8525	0.0178536	-668	1.41421	8.415	0.015	-706.5	0.5	8.425	0.015	-677.5	2.5	8.725	0.0165831	-624.75	1.47902	9.25	0.0163299	-702.333	2.0548	8.9025
26	8.87	0	-630.5	1.1561	8.3925	0.00829156	-741.25	1.47902	8.27	0.0126491	-551.4	18.4781	9.10333	0.0124722	-681.333	5.55778	9.07333	0.00942809	-606.333	1.24722	8.74	0.0163299	-740.333	5.24934	8.1975	0.0192029	-588.25	3.03109	8.81	0.0141421	-675	0.707107	8.35	0.02	-699	5	8.37	0.01	-668.5	0.5	8.68	0.01	-627.75	5.44862	9.19333	0.0124722	-698.333	3.68179	8.8575
27	8.825	0.00575	-630	13.7486	8.365	0.0111803	-736.5	1.65831	8.22	0.0109545	-517	4	9.05333	0.0124722	-671	1.63299	9.02	0.00816497	-603.333	0.471405	8.70333	0.00942809	-739.667	2.49444	8.1375	0.0178536	-587.5	1.5	8.7625	0.0108972	-682.75	1.29904	8.31	0.01	-688	1	8.32	0.01	-668.5	1.5	8.6375	0.0108972	-635.75	11.7553	9.09	0.0163299	-686.333	2.0548	8.8125
28	8.7825	0.0043	-631	19.6474	8.335	0.0111803	-731.5	0.5	8.194	0.00489898	-519.4	2.15407	8.99667	0.020548	-663.333	1.24722	9.00333	0.00471405	-598.333	3.85861	8.65333	0.00471405	-733.667	3.09121	8.085	0.0180278	-583	1.22474	8.7225	0.0163936	-681	3.53553	8.185	0.015	-678	0	8.27	0.01	-666	2	8.6025	0.0108972	-615.25	1.78536	9.04333	0.0188562	-680.667	2.62467	8.7575
29	8.7525	0.00435	-627	11.2717	8.3	0.00707107	-727.25	1.63936	8.124	0.008	-515.2	1.72047	8.92333	0.020548	-660	1.63299	8.99333	0.00471405	-589.667	1.24722	8.62667	0.00471405	-712.667	3.29983	8.02	0.0158114	-583.75	0.829156	8.6875	0.0178536	-669.25	6.05702	8.125	0.015	-679	1	8.23	0	-670	0	8.5575	0.00829156	-621.5	2.69258	8.99	0.0163299	-685.333	2.62467	8.705
30	8.72	0.0029	-619.5	1.87865	8.2675	0.00829156	-722.75	1.92029	8.064	0.0257682	-531.2	5.49181	8.87333	0.0249444	-660.667	4.78423	8.94333	0.00942809	-585.333	1.69967	8.58667	0.0124722	-704.333	4.10961	7.975	0.0111803	-583	1.41421	8.655	0.005	-660	1.87083	8.065	0.015	-682.5	1.5	8.19	0.01	-664	0	8.5225	0.0108972	-630	2.54951	8.94333	0.00942809	-678.667	5.31246	8.6675
31	8.68	0.0029	-611	0.72255	8.24	0.00707107	-717.25	2.04634	8.006	0.0135647	-534.2	2.63818	8.82	0.0163299	-645.333	1.24722	8.9	0.0163299	-581	1.41421	8.53667	0.0124722	-697.667	1.24722	7.92	0.0158114	-577.75	1.08972	8.5975	0.00829156	-663.25	2.58602	8.005	0.015	-673.5	4.5	8.14	0.01	-662	1	8.485	0.00866025	-634.75	2.27761	8.89333	0.00942809	-665	4.08248	8.6225
32	8.625	0.0058	-609.5	0.72255	8.205	0.0111803	-711.75	1.47902	7.962	0.00748331	-524.6	2.8	8.75667	0.00942809	-638	4.54606	8.85333	0.0124722	-589.667	6.01849	8.49333	0.00471405	-704	2.16025	7.855	0.0180278	-573.75	0.829156	8.57	0.00707107	-653.75	2.16506	7.945	0.015	-671.5	0.5	8.1	0.01	-657.5	1.5	8.455	0.015	-628.5	4.5	8.78667	0.0169967	-659.333	1.69967	8.5925
33	8.5775	0.00145	-604.5	0.57805	8.1825	0.00829156	-709	2.54951	7.942	0.004	-516.2	4.57821	8.71	0.0163299	-628	3.55903	8.82333	0.0124722	-599.333	0.471405	8.44	0	-714	1.41421	7.79	0.0158114	-571.75	2.27761	8.5275	0.0129904	-648.5	4.15331	7.875	0.015	-676	2	8.06	0.01	-655.5	0.5	8.4125	0.00829156	-613.25	2.48747	8.73	0.0163299	-651.667	2.49444	8.565
34	8.5225	0.00145	-596	1.5896	8.1475	0.00829156	-704.75	2.38485	7.886	0.0361109	-506.2	0.748331	8.66333	0.00942809	-615	4.54606	8.77333	0.00942809	-583.333	2.86744	8.40333	0.0124722	-711	2.44949	7.7375	0.0129904	-566.75	0.829156	8.4925	0.0192029	-638.5	1.5	7.845	0.015	-682	0	8.02	0	-651	1	8.3725	0.0178536	-601.25	10.7558	8.69333	0.00942809	-662.667	0.471405	8.5325
35	8.4825	0.00145	-591	0.28905	8.115	0.0111803	-701.75	2.27761	7.838	0.00748331	-508.2	0.748331	8.60333	0.020548	-604	6.48074	8.73	0.0163299	-588.667	14.4299	8.35	0.0163299	-712.667	3.09121	7.69	0.0122474	-570.25	1.47902	8.4375	0.0178536	-632	2.12132	7.815	0.015	-676	3	7.96	0.01	-643	2	8.345	0.005	-596.75	9.36416	8.64667	0.0124722	-666.667	2.49444	8.47
36	8.4375	0.00145	-598.5	0.86705	8.045	0.0259808	-696.5	1.11803	7.82	0.00632456	-519.6	3.92938	8.52333	0.020548	-596	2.82843	8.68333	0.0124722	-637.333	5.4365	8.3	0.0163299	-731	1.41421	7.63	0.0158114	-564.75	1.92029	8.385	0.015	-625.75	3.03109	7.755	0.015	-669	1	7.925	0.005	-640	1	8.305	0.00866025	-607.75	2.86138	8.59333	0.0124722	-673	5.65685	8.435
37	8.3775	0.00145	-601	0.1445	8.02	0	-693.5	0.5	7.796	0.010198	-524.4	2.33238	8.45	0.0163299	-599	2.16025	8.63333	0.0169967	-629.667	12.4722	8.27	0	-725.333	9.42809	7.58	0.0122474	-554.25	2.86138	8.3375	0.0147902	-622	2.12132	7.725	0.015	-665	1	7.89	0.01	-640	1	8.2625	0.00829156	-607.5	1.65831	8.54	0.00816497	-660	2.16025	8.385
38	8.33	0	-604.5	0.28905	8.0075	0.00433013	-692.25	2.27761	7.762	0.00748331	-517	1.78885	8.38667	0.0188562	-594	5.35413	8.56667	0.00942809	-606	1.63299	8.24333	0.00942809	-723.333	3.85861	7.53	0.0158114	-553	0.707107	8.295	0.0180278	-617	4.41588	7.665	0.015	-651	4	7.85	0.01	-637.5	1.5	8.23	0.01	-605.25	1.92029	8.51333	0.0124722	-655.333	3.29983	8.3675
39	8.295	0.0029	-598.5	2.31215	7.9925	0.00433013	-688.25	1.92029	7.728	0.0116619	-510.6	2.57682	8.34	0.0163299	-588	0	8.51	0.0216025	-591.667	3.85861	8.18667	0.0124722	-698.667	6.64998	7.4725	0.0129904	-550	1.22474	8.24	0.0141421	-609	2.12132	7.605	0.015	-639	1	7.835	0.005	-634.5	2.5	8.1975	0.0129904	-603.25	2.86138	8.47	0.00816497	-649.667	0.942809	8.335
40	8.2575	0.00145	-596.5	0.4335	7.9775	0.00433013	-682	1.22474	7.684	0.0135647	-507.6	1.49666	8.28	0.0163299	-591.333	6.18241	8.47333	0.0124722	-590.667	3.85861	8.11667	0.020548	-680.667	13.4743	7.435	0.015	-537.75	3.26917	8.1725	0.0216506	-617.75	2.27761	7.555	0.015	-637.5	0.5	7.8	0.01	-633	1	8.1475	0.0129904	-601.75	2.94746	8.42667	0.0124722	-637.333	4.92161	8.29
41	8.225	0.0029	-589	1.30055	7.9175	0.0334477	-671.25	1.63936	7.64	0.0141421	-507.8	3.18748	8.22	0.0163299	-589	1.63299	8.43667	0.0169967	-591.333	0.471405	8.06333	0.00942809	-638	2.94392	7.3725	0.00829156	-528.5	2.06155	8.12	0.0141421	-612.75	6.41775	7.5	0.01	-632	1	7.77	0	-629.5	0.5	8.125	0.005	-602.75	1.29904	8.38667	0.00942809	-632.667	0.471405	8.245
42	8.19	0.0029	-576.5	1.4451	7.8725	0.00433013	-664.75	1.29904	7.576	0.0440908	-510.2	1.46969	8.16	0.0163299	-589.333	3.85861	8.41	0.00816497	-586	2.44949	8.01333	0.0124722	-660	11.0454	7.3275	0.0147902	-525.25	1.29904	8.08	0.00707107	-582.5	4.03113	7.4	0.01	-623	1	7.73	0.01	-633	1	8.075	0.005	-599	1.87083	8.37	0	-629.333	1.24722	8.2175
43	8.155	0	-571	0.28905	7.8325	0.0163936	-658.25	0.433013	7.478	0.004	-519	1.09545	8.12333	0.0124722	-576.667	2.86744	8.38333	0.0169967	-570.333	4.49691	7.96	0.0163299	-668.667	3.09121	7.29	0.0141421	-522.5	0.5	8.06	0.00707107	-561.25	6.83283	7.37	0	-629.5	1.5	7.7	0.01	-638	1	8.0375	0.00433013	-589	4.30116	8.33667	0.0169967	-627.667	1.24722	8.19
44	8.1075	0.00145	-567.5	2.0231	7.805	0.005	-656.5	3.3541	7.458	0.00748331	-518.8	2.03961	8.07	0.0163299	-570.667	2.0548	8.33333	0.0124722	-565.667	0.471405	7.90667	0.0124722	-656.667	4.98888	7.2425	0.0129904	-521.25	1.63936	8.0075	0.0258602	-554.5	1.80278	7.34	0.01	-628.5	1.5	7.66	0.01	-638	1	8.02	0.00707107	-584	0.707107	8.24667	0.0124722	-623.667	0.942809	8.135
45	8.0475	0.00145	-562	0.1445	7.7875	0.00829156	-666.5	0.5	7.43	0.00632456	-511.6	1.0198	8.02333	0.0124722	-564.333	2.49444	8.29667	0.00942809	-565	1.41421	7.87667	0.00942809	-651.667	1.69967	7.2025	0.00433013	-518.5	0.866025	7.96	0.01	-550.75	0.829156	7.29	0.01	-624	2	7.63	0.01	-632.5	1.5	8.0075	0.00433013	-578.75	2.04634	8.22	0.00816497	-625.333	2.35702	8.105
46	8.025	0.0029	-560.5	0.28905	7.77	0.00707107	-660.75	3.96074	7.39	0.0141421	-507	1.09545	7.97	0.0163299	-556.333	3.85861	8.28667	0.00471405	-559.333	2.49444	7.78667	0.0124722	-672.333	3.29983	7.165	0.005	-516.75	1.08972	7.8775	0.0129904	-555.5	5.40833	7.25	0.01	-606	3	7.62	0	-630	0	7.985	0.005	-576.75	3.49106	8.19333	0.00942809	-623	0.816497	8.0875
47	8	0	-555	0.4335	7.7475	0.00829156	-650.75	1.29904	7.36	0.0167332	-507.6	1.35647	7.91	0.0141421	-546.667	1.69967	8.25333	0.00471405	-557.667	3.77124	7.74333	0.00471405	-649	3.55903	7.145	0.005	-514.5	1.11803	7.8325	0.0192029	-559.5	5.93717	7.18	0.01	-597	2	7.6	0.01	-626	2	7.97	0.00707107	-560.75	3.26917	8.15667	0.0124722	-611	7.25718	8.01
48	7.965	0.0029	-552	0.1445	7.715	0.0111803	-644	3.24037	7.314	0.008	-501.2	2.03961	7.86	0.0163299	-544.333	4.18994	8.23667	0.00471405	-561.333	2.35702	7.70667	0.00942809	-642.333	0.471405	7.13	0.00707107	-517.5	0.5	7.785	0.015	-547.5	3.20156	7.17	0.02	-597.5	0.5	7.545	0.005	-615.5	0.5	7.87	0.00707107	-556	0.707107	8.12333	0.00942809	-598.667	2.0548	7.98
49	7.925	0	-552.5	0.289	7.675	0.0111803	-640.5	1.65831	7.276	0.010198	-502	1.09545	7.82	0.0163299	-537	1.63299	8.22333	0.00471405	-553	2.16025	7.66333	0.0124722	-641.667	3.09121	7.115	0.005	-516.5	1.11803	7.74	0.01	-546.25	3.49106	7.13	0.01	-603	0	7.52	0	-618	2	7.8575	0.00433013	-552	2.12132	8.08333	0.00942809	-595	2.94392	7.95
50	7.885	0.00285	-550	0.57805	7.655	0.00866025	-637	0.707107	7.242	0.0116619	-502	1.41421	7.77333	0.0188562	-528.667	1.24722	8.20667	0.00471405	-554.333	4.49691	7.61667	0.0124722	-657	2.16025	7.0925	0.00829156	-523.75	4.14578	7.69	0.0158114	-542.75	0.829156	7.065	0.005	-594	1	7.505	0.015	-619	0	7.795	0.00866025	-555.25	3.11247	8.05667	0.00942809	-585.667	2.35702	7.915
51	7.865	0	-548.5	0.57805	7.615	0.0111803	-627.25	3.49106	7.2	0.0141421	-498	0.894427	7.69667	0.0169967	-528	3.55903	8.19333	0.00471405	-556.333	1.24722	7.58333	0.0124722	-654	1.63299	7.0575	0.00829156	-523.25	2.58602	7.6325	0.0147902	-542.5	1.65831	7.035	0.005	-590.5	1.5	7.48	0	-619	1	7.75	0.00707107	-545.5	1.5	8.00667	0.0124722	-584.667	2.0548	7.875
52	7.81	0.0087	-545.5	0.72255	7.59	0.00707107	-625.5	0.5	7.162	0.0116619	-494.6	0.489898	7.64667	0.00471405	-527.667	6.12826	8.18	0.00816497	-555	1.63299	7.55667	0.00942809	-654.333	3.29983	7.035	0.0111803	-501.75	6.97764	7.5925	0.0108972	-541	2.73861	7.015	0.005	-593.5	0.5	7.45	0	-619.5	0.5	7.7175	0.0108972	-552.5	4.71699	7.92333	0.0124722	-570.333	2.62467	7.845
53	7.7775	0.00145	-541.5	1.8786	7.555	0.0111803	-619.5	0.5	7.126	0.010198	-490	0.894427	7.6	0.0163299	-542	3.74166	8.15	0.00816497	-570.333	5.18545	7.52333	0.00471405	-645.667	1.69967	7.0025	0.00829156	-489.75	2.04634	7.5425	0.0147902	-536.25	0.829156	6.995	0.015	-591.5	0.5	7.43	0.01	-615	1	7.67	0.0158114	-555	2.12132	7.87667	0.00942809	-576.667	0.942809	7.8125
54	7.735	0.0029	-541	0.14455	7.5275	0.00829156	-612.5	3.20156	7.092	0.0116619	-487.2	1.93907	7.54667	0.00942809	-532.333	1.69967	8.12667	0.00942809	-564	2.94392	7.5	0.0141421	-648	2.16025	6.9725	0.00829156	-487.5	0.5	7.4875	0.0147902	-531.25	1.47902	6.98	0	-588.5	1.5	7.41	0	-609	1	7.6225	0.0178536	-548.75	1.47902	7.84	0.0163299	-567.333	3.85861	7.775
55	7.7	0	-538.5	0.1445	7.5	0.00707107	-609.25	0.433013	7.064	0.00489898	-481	1.41421	7.51333	0.0124722	-544.333	5.90668	8.1	0.00816497	-559	2.16025	7.46333	0.00471405	-652.333	6.84755	6.9475	0.00433013	-489	1.22474	7.4525	0.0129904	-525.75	0.433013	6.955	0.005	-584.5	0.5	7.385	0.005	-599.5	2.5	7.5675	0.0147902	-541	1.22474	7.81333	0.00471405	-555	3.55903	7.7425
56	7.685	0.0029	-538.5	0.28905	7.47	0.00707107	-587	16.9263	7.046	0.00489898	-481.2	1.72047	7.46667	0.0124722	-539	2.94392	8.07	0.00816497	-558.333	0.471405	7.39	0.00816497	-660.333	2.86744	6.9225	0.00829156	-487.75	1.29904	7.4125	0.0147902	-523.25	1.08972	6.93	0	-586.5	0.5	7.35	0.01	-599.5	1.5	7.53	0.0122474	-537.25	1.08972	7.79333	0.00471405	-562	5.71548	7.7225
57	7.6525	0.00145	-536.5	0.1445	7.44	0.00707107	-570	3.39116	7.028	0.004	-479.2	0.748331	7.42333	0.0124722	-537.333	2.49444	8.04	0.00816497	-557.333	2.86744	7.34667	0.00942809	-640.667	4.98888	6.8975	0.00829156	-507.25	9.98436	7.3775	0.00829156	-526.25	0.433013	6.9	0	-586.5	0.5	7.32	0.01	-608	1	7.485	0.0165831	-538.25	0.829156	7.73	0	-545	2.16025	7.6575
58	7.6175	0.00145	-528	1.1561	7.42	0.00707107	-571.75	2.86138	7.006	0.008	-479	0.632456	7.37667	0.0124722	-525	2.82843	7.93333	0.00471405	-543	9.27362	7.30667	0.0124722	-610	9.89949	6.875	0.005	-520.25	6.05702	7.3375	0.00433013	-524	1.87083	6.895	0.005	-584.5	0.5	7.29	0	-604.5	0.5	7.45	0.0158114	-535	2.23607	7.72	0	-546.333	2.49444	7.63
59	7.585	0	-526.5	1.15605	7.3925	0.00829156	-568.5	2.29129	6.984	0.010198	-474.2	1.72047	7.34667	0.00471405	-534.667	2.0548	7.91667	0.0124722	-540.333	12.7628	7.27667	0.00942809	-591	2.44949	6.86	0.00707107	-519.25	1.08972	7.3	0.00707107	-522.25	2.27761	6.885	0.005	-579	2	7.26	0.01	-598	2	7.4125	0.0108972	-539.5	5.22015	7.67333	0.00942809	-544	0.816497	7.61
60	7.5525	0.0014	-518	0.43355	7.3675	0.0108972	-557.75	3.76663	6.952	0.00748331	-470.2	1.72047	7.31333	0.0124722	-529	1.63299	7.86667	0.0124722	-535	1.41421	7.24667	0.00471405	-621.333	10.5304	6.8425	0.00433013	-515	0.707107	7.28	0.00707107	-519.25	1.47902	6.875	0.005	-575	1	7.24	0.01	-596.5	0.5	7.38	0.00707107	-543.75	2.77263	7.64667	0.00471405	-533.667	0.942809	7.585
61	7.53	0.0029	-509.5	0.1445	7.3425	0.00829156	-557.75	2.27761	6.934	0.00489898	-467	1.26491	7.27667	0.00942809	-521.333	0.471405	7.83667	0.00942809	-527.667	4.49691	7.23667	0.00471405	-627.333	1.24722	6.83	0.00707107	-509.25	3.26917	7.265	0.005	-518	3.39116	6.82	0	-578.5	1.5	7.225	0.005	-596.5	0.5	7.3425	0.0163936	-536	1.58114	7.63333	0.00471405	-539	2.94392	7.55
62	7.4825	0.0014	-505.5	0.1445	7.3175	0.00829156	-560.25	8.07388	6.92	0.00632456	-464.6	2.41661	7.24333	0.0124722	-514.333	1.24722	7.82	0	-533.333	4.49691	7.21333	0.00471405	-618	1.63299	6.815	0.005	-506.25	1.29904	7.205	0.0320156	-509.25	1.47902	6.815	0.005	-585	4	7.22	0	-590	2	7.315	0.005	-528.5	1.11803	7.61333	0.00471405	-535.667	0.471405	7.5175
63	7.465	0.00285	-509.5	0.289	7.3025	0.00829156	-545.25	0.433013	6.9	0.00632456	-460.2	1.83303	7.20333	0.0124722	-511	0.816497	7.79667	0.0188562	-520.667	1.24722	7.17667	0.0329983	-607.667	6.59966	6.795	0.005	-506.5	2.06155	7.1575	0.0129904	-500.25	3.89711	6.81	0	-590.5	0.5	7.19	0	-588	0	7.295	0.005	-519	2.91548	7.59667	0.00471405	-529.667	0.471405	7.4825
64	7.4225	0.00145	-515	0.289	7.28	0.00707107	-549.5	7.22842	6.886	0.00489898	-458.4	1.49666	7.18	0	-515.333	3.09121	7.77	0	-532.667	5.55778	7.11667	0.00471405	-590	0.816497	6.785	0.005	-504.75	0.829156	7.1225	0.00433013	-495	3.60555	6.805	0.005	-588.5	0.5	7.18	0	-586.5	0.5	7.2775	0.00433013	-524	2.44949	7.57	0.00816497	-526.667	1.69967	7.4575
65	7.3975	0.00435	-509.5	0.289	7.2575	0.00829156	-553.25	2.94746	6.872	0.004	-455.6	1.0198	7.17333	0.00471405	-517	3.55903	7.76	8.88178e-16	-537	1.63299	7.10667	0.00471405	-582.667	1.69967	6.7725	0.00433013	-507.5	0.5	7.105	0.005	-489	0.707107	6.8	0	-582	1	7.17	0	-587.5	0.5	7.2475	0.00829156	-526	1.22474	7.51333	0.0377124	-531	2.16025	7.44
66	7.3575	0.00145	-505	1.7341	7.235	0.005	-532.5	6.22495	6.86	8.88178e-16	-453.4	1.35647	7.16333	0.00471405	-521	5.88784	7.74333	0.00471405	-535.333	3.85861	7.09333	0.00471405	-576	1.41421	6.7575	0.00433013	-508	1.22474	7.09	0.00707107	-486	0.707107	6.78	0	-582.5	0.5	7.16	0	-586.5	0.5	7.215	0.0111803	-526.5	1.80278	7.45333	0.00471405	-519	1.63299	7.4175
67	7.3375	0.00145	-503.5	0.4335	7.22	0.00707107	-523.5	2.87228	6.85	0	-451	1.41421	7.13	0.0282843	-509	3.55903	7.70667	0.0235702	-521	2.16025	7.08333	0.00471405	-580.667	1.69967	6.7475	0.00433013	-507	0.707107	7.06	0.00707107	-487	0.707107	6.775	0.005	-577.5	1.5	7.155	0.005	-585	3	7.1825	0.00829156	-525.5	2.29129	7.43667	0.00471405	-518.667	1.24722	7.3925
68	7.31	0.0029	-502.5	0.57805	7.195	0.005	-523.5	1.11803	6.836	0.00489898	-447.4	1.35647	7.06	0.0141421	-507.667	4.98888	7.67667	0.00471405	-534.667	6.12826	7.07333	0.00471405	-584.333	0.942809	6.735	0.005	-507.5	1.65831	7.0325	0.00433013	-488	1.41421	6.76	0	-578.5	1.5	7.115	0.025	-607.5	2.5	7.145	0.0111803	-509	2.34521	7.42333	0.00471405	-518.667	0.471405	7.3575
69	7.28	0	-503.5	0.43355	7.1775	0.00433013	-529	2.44949	6.824	0.00489898	-444.4	1.0198	7.02667	0.0124722	-490.333	12.037	7.66667	0.00471405	-539	0.816497	7.06333	0.00471405	-601.667	7.58654	6.725	0.005	-505	1.41421	7.0075	0.00829156	-488	0.707107	6.75	0	-581.5	0.5	7.09	0	-608.5	0.5	7.1175	0.00829156	-501.75	2.16506	7.40667	0.00471405	-519.333	0.942809	7.31
70	7.2525	0.00145	-504.5	0.28905	7.16	0.00707107	-528.5	4.09268	6.812	0.004	-441.2	1.16619	6.99667	0.00471405	-477.333	1.69967	7.64667	0.00471405	-526.667	2.62467	7.04	0.00816497	-602.333	0.471405	6.715	0.005	-502.25	1.47902	6.985	0.0111803	-483	1	6.73	0	-578.5	1.5	7.085	0.005	-608.5	0.5	7.045	0.0320156	-500.75	0.829156	7.38	0.00816497	-511.333	4.18994	7.2975
71	7.2375	0.00145	-506	0.57805	7.1425	0.00433013	-523.75	5.53963	6.798	0.004	-439.4	1.0198	6.98667	0.00471405	-482	6.48074	7.63333	0.00471405	-536.667	5.4365	7.02	0.00816497	-592	4.54606	6.7075	0.00433013	-502.75	6.53357	6.955	0.0111803	-484	1.58114	6.72	0	-573.5	0.5	7.08	0	-610.5	1.5	7.015	0.005	-500.5	1.5	7.33333	0.0377124	-514.333	0.471405	7.285
72	7.2	0	-509	1.01155	7.125	0.005	-520	6.2849	6.79	8.88178e-16	-437.8	2.31517	6.97667	0.00471405	-496.333	2.49444	7.59667	0.0329983	-534.667	4.02768	7	0.00816497	-586.333	2.0548	6.7	0	-513.25	4.49305	6.9275	0.00829156	-486.75	1.08972	6.715	0.005	-570.5	0.5	7.08	0	-608	2	7.0025	0.00433013	-500.25	2.86138	7.27333	0.00471405	-514.667	2.62467	7.265
73	7.18	0.0029	-511.5	0.1445	7.1075	0.00433013	-514.75	1.08972	6.778	0.004	-435.8	1.16619	6.96333	0.00471405	-459	7.11805	7.54667	0.00471405	-533.333	3.09121	6.95667	0.00471405	-595.667	1.24722	6.695	0.005	-508.75	1.92029	6.9075	0.00829156	-480.5	1.11803	6.695	0.005	-568	1	7.07	0	-601	2	6.9875	0.00433013	-499	2.12132	7.26	8.88178e-16	-508	1.63299	7.25
74	7.1575	0.00145	-502.5	0.1445	7.095	0.005	-512	1	6.762	0.004	-431.6	1.35647	6.95	0	-451	2.44949	7.52667	0.00471405	-527.333	3.29983	6.93333	0.00471405	-589.667	2.0548	6.69	0	-510.5	1.5	6.88	0.00707107	-477.75	2.58602	6.685	0.005	-567.5	0.5	7.065	0.005	-595.5	1.5	6.9675	0.00829156	-496.25	4.65698	7.24667	0.00471405	-501.667	0.942809	7.23
75	7.1275	0.00145	-494.5	0.289	7.08	0	-514.5	3.20156	6.748	0.004	-428	0.632456	6.93667	0.00471405	-483.333	10.5304	7.51333	0.00471405	-529	1.63299	6.91	0.00816497	-594	2.16025	6.68	0	-508	1.22474	6.84	0.00707107	-474	2.73861	6.67	0	-563	1	7.06	0	-592.5	0.5	6.94	0.00707107	-489.75	1.29904	7.24333	0.00471405	-500.667	0.471405	7.2075
76	7.1075	0.00145	-493.5	1.1561	7.0675	0.00433013	-516.75	1.78536	6.738	0.004	-430.4	2.15407	6.87667	0.0309121	-470.333	17.9134	7.50333	0.00471405	-534.667	1.88562	6.89	0.00816497	-584.333	3.39935	6.6725	0.00433013	-503.5	3.3541	6.8175	0.00829156	-471.75	1.08972	6.665	0.005	-562	1	7.05	0	-591.5	0.5	6.92	0.00707107	-486.25	3.56195	7.23	0	-496.333	0.471405	7.185
77	7.0775	0.00145	-491.5	0.72255	7.055	0.005	-513.5	1.65831	6.726	0.00489898	-428.6	1.0198	6.84667	0.00471405	-451	3.26599	7.48667	0.00471405	-528.667	12.2837	6.87333	0.00471405	-582.667	0.471405	6.67	0	-497.75	0.433013	6.795	0.005	-475.5	0.866025	6.65	0	-562	1	6.96	0	-588.5	0.5	6.8975	0.00829156	-489.25	3.26917	7.2	0.00816497	-496.667	0.471405	7.1625
78	7.05	0	-487	0	7.04	0.00707107	-507.75	1.47902	6.718	0.004	-427.4	1.2	6.83667	0.00471405	-458	1.63299	7.47333	0.00471405	-497	3.74166	6.85667	0.00471405	-580	0.816497	6.66	0	-495.5	0.5	6.78	0.00707107	-473.75	1.08972	6.65	0	-561.5	0.5	6.95	0.01	-588.5	1.5	6.875	0.005	-492.25	0.829156	7.17333	0.00471405	-495.333	3.09121	7.135
79	7.0225	0.00145	-484	0.289	7.0275	0.00433013	-505.25	1.08972	6.71	8.88178e-16	-423.4	1.0198	6.83	8.88178e-16	-461.333	3.68179	7.45	0.00816497	-512.667	4.49691	6.84333	0.00471405	-583.333	1.69967	6.655	0.005	-493.75	2.27761	6.76	0.00707107	-464.25	2.94746	6.64	0	-559	1	6.935	0.005	-585	1	6.8525	0.00829156	-488	1.41421	7.09	0	-489.333	2.0548	7.12
80	7.0025	0.00145	-483.5	0.86705	7.015	0.005	-500	3.53553	6.702	0.004	-422.8	1.32665	6.82	0	-470.333	1.88562	7.43333	0.00471405	-517	3.74166	6.82333	0.00471405	-573.667	1.69967	6.65	0	-495.5	1.11803	6.745	0.005	-455.75	1.29904	6.63	0	-557	1	6.925	0.005	-584	0	6.83	0.00707107	-485	1	7.08333	0.00471405	-487.333	2.0548	7.095
81	6.9875	0.00145	-486.5	1.5896	7.0075	0.00433013	-487.75	0.829156	6.698	0.004	-423.8	1.16619	6.81333	0.00471405	-469	1.63299	7.41	0.00816497	-519	1.63299	6.79667	0.00471405	-574.333	1.24722	6.6425	0.00433013	-495.75	0.829156	6.7275	0.00433013	-459	1.22474	6.625	0.005	-553.5	1.5	6.915	0.005	-586	0	6.8125	0.00829156	-483.25	1.47902	7.07	0	-475.667	3.09121	7.075
82	6.965	0.0029	-481	0.28905	6.9925	0.00433013	-487.75	1.47902	6.69	0	-423	1.41421	6.8	0	-457.333	7.03957	7.39333	0.00471405	-505.333	7.13364	6.78333	0.00471405	-573.333	1.69967	6.64	0	-491.5	2.69258	6.71	0.00707107	-460.5	1.5	6.62	0	-554.5	0.5	6.905	0.005	-583	2	6.795	0.005	-479.75	1.47902	7.06	0	-473	6.37704	7.0575
83	6.95	0	-474	0.289	6.9825	0.00433013	-488.5	3.04138	6.678	0.004	-419.6	1.62481	6.78333	0.00471405	-456	4.96655	7.37	0.00816497	-498	0.816497	6.77	0	-574	1.63299	6.6325	0.00433013	-489.5	1.5	6.695	0.005	-455	6.5192	6.61	0	-557	1	6.895	0.005	-577.5	0.5	6.775	0.005	-484.5	3.64005	7.04667	0.00471405	-495	2.94392	7.045
84	6.94	0	-474.5	0.43355	6.9725	0.00433013	-490.75	0.829156	6.666	0.00489898	-415	1.09545	6.76333	0.00471405	-449.333	4.6428	7.35	0.00816497	-492.333	5.79272	6.76	8.88178e-16	-575.333	2.0548	6.6275	0.00433013	-489.5	1.11803	6.665	0.005	-437.5	1.80278	6.605	0.005	-560	0	6.89	0	-576.5	0.5	6.7575	0.00433013	-488.5	1.11803	6.99	0.0282843	-498.667	6.12826	7.0325
85	6.93	0	-472	0.86705	6.9625	0.00433013	-472.75	7.49583	6.66	8.88178e-16	-411.6	2.15407	6.75333	0.00471405	-445	2.94392	7.33333	0.00471405	-505.667	2.0548	6.75333	0.00471405	-574.667	1.24722	6.62	0	-488	0.707107	6.6525	0.00433013	-441	1.22474	6.6	0	-561.5	0.5	6.88	0	-579	1	6.74	0.00707107	-489.25	0.433013	6.96667	0.00471405	-482.333	0.942809	7.0175
86	6.9225	0.00145	-466	0.57805	6.955	0.005	-462.75	3.76663	6.65	0	-409.2	1.72047	6.73667	0.00471405	-450.333	0.471405	7.31333	0.00471405	-505	4.54606	6.74	8.88178e-16	-567.333	4.49691	6.615	0.005	-488.75	0.829156	6.64	0	-438.5	1.11803	6.59	0	-559	2	6.865	0.005	-581.5	0.5	6.72	0.00707107	-488.75	1.29904	6.95667	0.00471405	-473.667	2.0548	7.0025
87	6.915	0	-465.5	0.1445	6.9475	0.00433013	-459.5	1.65831	6.644	0.00489898	-403.6	3.00666	6.71667	0.00471405	-447.667	1.69967	7.3	0	-503.333	1.24722	6.72667	0.00471405	-558	2.16025	6.6075	0.00433013	-487.25	0.433013	6.6275	0.00433013	-440	1.22474	6.585	0.005	-558.5	1.5	6.855	0.005	-583.5	0.5	6.705	0.005	-490.25	2.16506	6.94333	0.00471405	-467	1.63299	6.99
88	6.9075	0.00145	-467.5	0.14455	6.94	0	-467.5	5.67891	6.632	0.004	-401.2	1.32665	6.7	0.00816497	-449	1.63299	7.28333	0.00471405	-507.667	3.68179	6.71667	0.00471405	-554	0	6.6	0	-487.5	0.866025	6.615	0.005	-438	0.707107	6.58	0	-557.5	1.5	6.805	0.035	-578	2	6.6875	0.00433013	-485.5	2.29129	6.93667	0.00471405	-457.333	0.942809	6.98
89	6.8675	0.0014	-466	0.86705	6.94	0	-478.5	0.866025	6.614	0.00489898	-397.8	1.32665	6.68667	0.00471405	-425.667	30.1809	7.26667	0.00471405	-511.333	0.471405	6.69667	0.00471405	-556.667	1.24722	6.595	0.005	-489	3.937	6.605	0.005	-436.25	0.433013	6.575	0.005	-562.5	0.5	6.76	0	-563	1	6.675	0.005	-481.25	1.63936	6.91333	0.00471405	-458.667	0.471405	6.965
90	6.8525	0.00145	-465.5	0.72255	6.9325	0.00433013	-481.75	1.08972	6.602	0.004	-392.6	2.72764	6.67333	0.00471405	-362.333	6.01849	7.24667	0.00471405	-509	0.816497	6.68667	0.00471405	-557.667	0.471405	6.59	0	-488.5	5.22015	6.595	0.005	-437.5	1.65831	6.56	0	-556.5	0.5	6.75	0	-556	1	6.665	0.005	-476	4.30116	6.89333	0.00471405	-458	2.82843	6.95
91	6.8425	0.00145	-465.5	0.4335	6.93	0	-480	0.707107	6.588	0.004	-385.4	1.85472	6.57333	0.00471405	-387.667	51.3831	7.23	0	-513.333	3.29983	6.68	0	-558	0.816497	6.58	0	-482.5	0.5	6.585	0.005	-443.75	1.29904	6.56	0	-554.5	0.5	6.745	0.005	-552.5	1.5	6.6525	0.00433013	-476.75	1.78536	6.87333	0.00471405	-458.333	1.24722	6.94
92	6.835	0	-467.5	0.1445	6.925	0.005	-477.5	0.866025	6.576	0.00489898	-384.4	2.41661	6.56667	0.00471405	-429.667	0.471405	7.21333	0.00471405	-513	2.44949	6.67	8.88178e-16	-556.667	0.942809	6.58	0	-482	2.34521	6.5725	0.00433013	-451.5	2.29129	6.55	0	-553	1	6.74	0	-548.5	0.5	6.64	0	-472.5	1.11803	6.85667	0.00471405	-457.333	0.942809	6.9275
93	6.82	0	-463	0	6.92	0	-469.25	2.27761	6.562	0.004	-388.8	1.72047	6.55667	0.00471405	-439	6.37704	7.19	0.00816497	-507.667	4.49691	6.66	0	-554	2.16025	6.5725	0.00433013	-486.5	8.44097	6.565	0.005	-453.5	1.11803	6.54	0	-552.5	0.5	6.74	0	-548	0	6.6275	0.00433013	-470	0.707107	6.84	0	-452.333	0.471405	6.915
94	6.815	0	-459.5	0.4335	6.92	0	-468.5	2.69258	6.55	0.00632456	-385.8	1.46969	6.55	0	-428	1.41421	7.17	0.00816497	-501.667	14.0791	6.65	8.88178e-16	-556.667	3.09121	6.57	0	-493.75	0.829156	6.5525	0.00433013	-445.5	7.01783	6.535	0.005	-502.5	43.5	6.725	0.005	-540.5	1.5	6.615	0.005	-469.25	1.47902	6.82333	0.00471405	-446.667	0.471405	6.8975
95	6.7775	0.00145	-461	0.72255	6.92	0	-464.5	0.5	6.538	0.004	-381	1.41421	6.54	0	-425	0.816497	7.14667	0.00471405	-475	2.94392	6.63333	0.00471405	-554	0.816497	6.5675	0.00433013	-494.5	1.5	6.54	0	-429	2.54951	6.53	0	-544.5	0.5	6.715	0.005	-538	1	6.6075	0.00433013	-474.5	1.11803	6.80333	0.00471405	-440.667	0.471405	6.8825
96	6.775	0	-461.5	0.1445	6.9175	0.00433013	-462.5	0.866025	6.52	0.00632456	-381.8	1.16619	6.53	0	-427.667	2.0548	7.13	0.00816497	-484	5.71548	6.62333	0.00471405	-546	5.35413	6.56	0	-494.5	2.29129	6.53	0	-426	5.24404	6.52	0	-544.5	0.5	6.705	0.005	-535.5	1.5	6.5975	0.00433013	-472.75	1.47902	6.79333	0.00471405	-443.667	1.69967	6.87
97	6.7675	0.0014	-468	0.28905	6.91	0	-451.75	6.60965	6.506	0.00489898	-380.2	1.32665	6.52	0	-441.667	1.24722	7.10333	0.00471405	-474.333	2.62467	6.61333	0.00471405	-541.667	2.49444	6.56	0	-490.5	1.11803	6.5225	0.00433013	-427.5	3.5	6.52	0	-540.5	0.5	6.695	0.005	-532	0	6.5875	0.00433013	-467.5	4.15331	6.77667	0.00471405	-444.333	1.69967	6.8625
98	6.76	0	-465.5	0.57805	6.91	0	-441.25	1.63936	6.494	0.00489898	-378	0.894427	6.51333	0.00471405	-436.333	3.77124	7.08	0.00816497	-468.667	5.31246	6.60667	0.00471405	-547	1.41421	6.55	0	-484	2.23607	6.5125	0.00433013	-427.5	1.11803	6.51	0	-536.5	1.5	6.685	0.005	-535.5	1.5	6.5775	0.00433013	-458	0.707107	6.76	8.88178e-16	-443.667	2.62467	6.8525
99	6.7525	0.00145	-457.5	1.01155	6.91	0	-437.5	2.95804	6.486	0.00489898	-373.4	1.49666	6.50333	0.00471405	-409.333	2.35702	7.05	0.00816497	-463.333	2.86744	6.6	8.88178e-16	-544.333	0.471405	6.55	0	-484	1.22474	6.5075	0.00433013	-428.75	0.433013	6.505	0.005	-536.5	0.5	6.68	0	-540.5	0.5	6.57	0	-454.25	1.92029	6.74333	0.00471405	-445.667	1.24722	6.84
100	6.7425	0.00145	-456.5	0.86705	6.905	0.005	-431.5	0.5	6.474	0.00489898	-371.6	1.0198	6.5	0	-412	3.26599	7.03	0.00816497	-469.667	1.24722	6.59	0	-548.667	2.0548	6.545	0.005	-481.75	2.27761	6.5	0	-432.75	0.829156	6.5	0	-532.5	0.5	6.665	0.005	-531.5	3.5	6.565	0.005	-455.75	1.08972	6.72333	0.00471405	-444	2.94392	6.835
101	6.7375	0.00145	-453	0.28905	6.9	0	-429.5	1.11803	6.468	0.004	-370	1.41421	6.49	8.88178e-16	-419	4.08248	7.00333	0.00471405	-469.667	1.69967	6.58	8.88178e-16	-551.667	1.24722	6.54	0	-480.25	0.829156	6.49	0	-429	1.58114	6.49	0	-529.5	0.5	6.66	0	-526	0	6.5575	0.00433013	-456.5	1.11803	6.70667	0.00471405	-440.333	3.29983	6.8275
102	6.7475	0.013	-450.5	0.28905	6.9	0	-425	0.707107	6.46	8.88178e-16	-366.6	2.41661	6.48	0	-430	1.41421	6.98333	0.00471405	-468.667	1.69967	6.57	0	-547.333	0.471405	6.54	0	-480.5	1.5	6.48	0	-423.5	0.866025	6.49	0	-527.5	1.5	6.64	0	-531.5	0.5	6.5425	0.00433013	-456.5	1.11803	6.69333	0.00471405	-444.333	7.03957	6.82
103	6.715	0	-452.5	0.86705	6.895	0.005	-422.75	1.47902	6.452	0.004	-360.2	1.72047	6.47667	0.00471405	-428.667	1.88562	6.97	0.00816497	-473	2.16025	6.56667	0.00471405	-550.667	0.942809	6.54	0	-478.75	0.829156	6.475	0.005	-426	0.707107	6.48	0	-527.5	0.5	6.635	0.005	-531.5	2.5	6.535	0.005	-452.25	1.47902	6.68	0	-434	0.816497	6.81
104	6.7025	0.00145	-444.5	1.44505	6.89	0	-419.25	0.829156	6.444	0.00489898	-361	1.41421	6.47	0	-420.667	1.69967	6.95333	0.00471405	-466	0.816497	6.55333	0.00471405	-538.667	2.0548	6.535	0.005	-477.25	1.08972	6.47	0	-426	0.707107	6.48	0	-526.5	2.5	6.625	0.005	-526.5	0.5	6.5225	0.00433013	-448	1.58114	6.67	8.88178e-16	-438	4.54606	6.8025
105	6.6575	0.00145	-456	1.15605	6.89	0	-422.25	1.08972	6.438	0.004	-360.8	1.72047	6.46667	0.00471405	-411.667	5.4365	6.93667	0.00471405	-466.333	1.24722	6.53	0	-519.333	9.46338	6.53	0	-479	0.707107	6.4625	0.00433013	-425.25	2.04634	6.475	0.005	-523.5	0.5	6.62	0	-524	2	6.5175	0.00433013	-447.75	0.829156	6.66	0	-450	3.74166	6.7925
106	6.6375	0.00145	-458	0.57805	6.88	0	-421.25	0.433013	6.43	0	-359.4	1.85472	6.46	0	-405.333	2.86744	6.92667	0.00471405	-459	1.41421	6.51333	0.00471405	-554	1.41421	6.53	0	-478.5	2.69258	6.46	0	-416.75	2.38485	6.47	0	-524	1	6.61	0	-522.5	0.5	6.5075	0.00433013	-444.75	1.08972	6.65333	0.00471405	-435.333	4.98888	6.79
107	6.6225	0.00145	-453.5	0	6.875	0.005	-419.25	1.47902	6.424	0.00489898	-361.8	2.48193	6.45667	0.00471405	-409.333	0.942809	6.91	0.00816497	-461.667	0.471405	6.51	8.88178e-16	-540.667	5.73488	6.53	0	-477	0.707107	6.45	0	-414.5	0.866025	6.47	0	-520	2	6.6	0	-520.5	1.5	6.4975	0.00433013	-443.25	0.829156	6.65	8.88178e-16	-437.333	0.471405	6.7825
108	6.615	0	-447.5	0.1445	6.87	0	-417.25	0.433013	6.418	0.004	-360.4	1.85472	6.45	0	-412.667	1.24722	6.89667	0.00471405	-458.667	0.942809	6.5	0	-532.333	1.24722	6.5225	0.00433013	-476	1	6.445	0.005	-419.5	0.5	6.47	0	-514.5	0.5	6.585	0.005	-513	1	6.485	0.005	-443.5	1.11803	6.64	0	-435.333	6.18241	6.7775
109	6.6	0	-437	0.578	6.87	0	-411	1.22474	6.41	8.88178e-16	-360.4	1.85472	6.44667	0.00471405	-423.333	3.29983	6.88333	0.00471405	-462.333	2.0548	6.49	8.88178e-16	-535	1.63299	6.52	0	-473.5	1.11803	6.44	0	-418.5	1.11803	6.465	0.005	-511.5	0.5	6.575	0.005	-509	0	6.48	0	-439.5	1.11803	6.63333	0.00471405	-428	2.16025	6.7675
110	6.5825	0.0043	-441.5	0.7225	6.8625	0.00433013	-407	1.87083	6.402	0.004	-359.2	1.16619	6.44	0	-413.667	6.01849	6.87	0	-457	3.74166	6.48333	0.00471405	-527.667	1.24722	6.52	0	-476.5	2.06155	6.43	0	-411	1.41421	6.46	0	-514	1	6.57	0	-510	0	6.4725	0.00433013	-438.5	2.29129	6.63	0	-426.333	3.68179	6.755
111	6.56	0	-442.5	0.1445	6.86	0	-404.75	1.63936	6.394	0.00489898	-353.6	2.72764	6.43667	0.00471405	-420.667	1.24722	6.85667	0.00471405	-473.667	3.09121	6.48	0	-529.667	0.471405	6.5125	0.00433013	-479.25	1.08972	6.43	0	-413.5	1.65831	6.46	0	-513	1	6.565	0.005	-510.5	0.5	6.465	0.005	-442	1.58114	6.62333	0.00471405	-432.667	0.942809	6.745
112	6.5575	0.00145	-440.5	0	6.86	0	-394.5	0.866025	6.39	0	-354.4	2.15407	6.43	0	-419	0	6.84333	0.00471405	-470.333	5.4365	6.46667	0.00471405	-519.667	1.24722	6.51	0	-477	1.58114	6.4275	0.00433013	-412.25	0.433013	6.45	0	-507	1	6.555	0.005	-511.5	0.5	6.46	0	-439.75	1.47902	6.62	0	-430	1.63299	6.735
113	6.545	0	-434	0.86705	6.855	0.005	-391.5	2.17945	6.382	0.004	-357.2	1.16619	6.42667	0.00471405	-417.667	1.88562	6.83333	0.00471405	-461	1.63299	6.46	0	-525.667	6.12826	6.51	0	-470.25	5.06828	6.42	0	-410	1.58114	6.45	0	-503.5	0.5	6.55	0	-510	1	6.445	0.005	-438.5	0.5	6.61	0	-433.333	3.29983	6.73
114	6.54	0	-430	0.1445	6.85	0	-384.25	0.829156	6.378	0.004	-354.4	1.0198	6.41333	0.00471405	-409	1.63299	6.81667	0.00471405	-462.333	2.86744	6.44333	0.00471405	-525.667	2.35702	6.5025	0.00433013	-465	0.707107	6.42	0	-406.75	0.433013	6.45	0	-499.5	0.5	6.54	0	-500.5	1.5	6.44	0	-435	1.58114	6.60667	0.00471405	-428.333	1.24722	6.725
115	6.53	0	-421.5	0.1445	6.85	0	-383.5	1.5	6.37	0	-353	1.41421	6.41	0	-411	1.63299	6.80667	0.00471405	-475.333	2.0548	6.43333	0.00471405	-534.333	4.10961	6.5	0	-461.75	0.433013	6.4175	0.00433013	-407.5	0.5	6.445	0.005	-497.5	0.5	6.53	0	-497.5	1.5	6.4325	0.00433013	-440.5	1.11803	6.6	8.88178e-16	-434	1.63299	6.715
116	6.5225	0.00145	-424.5	1.3006	6.84	0	-381.5	0.866025	6.362	0.004	-350.4	1.35647	6.41	0	-408	0.816497	6.79667	0.00471405	-463.333	1.69967	6.43	0	-526	2.44949	6.5	0	-459	1.87083	6.41	0	-408	0	6.44	0	-495	1	6.525	0.005	-497.5	0.5	6.43	0	-436.5	3.20156	6.59	0	-421.667	3.85861	6.7025
117	6.515	0	-433.5	0.289	6.84	0	-378	2.73861	6.36	0	-349.4	1.85472	6.4	8.88178e-16	-413.667	2.86744	6.79	0	-469.667	0.471405	6.43	0	-516	1.41421	6.4975	0.00433013	-457.25	1.08972	6.41	0	-410.5	1.65831	6.43	0	-495.5	0.5	6.515	0.005	-500.5	1.5	6.4225	0.00433013	-428	1.87083	6.59	0	-433.667	6.12826	6.7
118	6.4975	0.00145	-428	0.86705	6.8375	0.00433013	-366.25	1.63936	6.36	0	-349	1.87083	6.4	8.88178e-16	-414.667	4.6428	6.78	0	-450.333	8.99383	6.42	8.88178e-16	-510	3.74166	6.49	0	-462.25	1.47902	6.4	0	-406.75	0.829156	6.43	0	-493	1	6.51	0	-504.5	0.5	6.42	0	-424.5	1.11803	6.58	8.88178e-16	-438.667	0.471405	6.69
119	6.475	0	-427	0.1445	6.83	0	-361.75	0.829156	6.36	0	-348	0.816497	6.4	8.88178e-16	-422.667	4.78423	6.75333	0.0124722	-452.667	7.03957	6.42	8.88178e-16	-503.667	0.942809	6.49	0	-461	1.58114	6.4	0	-405	0.707107	6.43	0	-490.5	0.5	6.5	0	-504.5	0.5	6.42	8.88178e-16	-427.333	3.09121	6.58	8.88178e-16	-427.333	3.68179	6.69
120	6.4725	0.00145	-422.5	0.289	6.83	0	-362	0	6.36	0	-348	1	6.4	8.88178e-16	-411	2.16025	6.73	0	-436	3.74166	6.42	8.88178e-16	-488.333	21.746	6.49	0	-459.5	0.5	6.4	0	-409.25	2.68095	6.43	0	-484	1	6.5	0	-502.5	0.5	6.42	0	-429.5	0.5	6.58	8.88178e-16	-420	0.816497	6.68
[truncated: 15 more columns]

## Sheet: Supplementary S4
Supplementary S4
Treatments	SSA (m2/g)	OC (%)		Chemical composition analysed by PIXE method (mg/kg)
		Mean	Std.dev	Si	Na	K	Ca	Mg	Mn	Fe	Al	P	S	Cl
Dry straw	na	38.66	0.17	197211	n.a.	n.a.	n.a.	n.a.	n.a.	n.a.	n.a.	n.a.	n.a.	n.a.
Open burning	na	14.17	0.16	261670	n.a.	n.a.	n.a.	n.a.	n.a.	n.a.	n.a.	n.a.	n.a.	n.a.
250	37.947	30.86	0.12	232060	1312.5	31299.4	29619.1	20112.7	3428.9	6014.4	11385.5	21700.4	8041.1	1252.6
300	38.031	26.89	0.04	243706	7149.5	31232.2	30838.6	22344.6	3758	7751.1	12908.2	21947.1	7456.2	1256.1
350	38.1045	17.79	0.03	255352	14167.7	31165.1	32058.2	24576.6	4087.1	9487.8	14431	22193.9	6871.3	1259.7
400	38.178	14.46	0.02	266997	21185.9	31097.9	33277.7	26808.6	4416.3	11224.5	15953.7	22440.6	6286.4	1263.2
450	34.6185	12.87	0.02	278078	23433.4	36248.1	34429.5	26841.2	4446.2	13334.5	18166.6	23349.4	8589	1484.7
500	31.059	11.29	0.03	289160	25680.9	41398.4	35581.4	26873.7	4476.2	15444.5	20379.5	24258.2	10891.7	1706.3
550	28.182	8.6	0.01	292554	25130.7	43247.9	35673.2	27313.1	4731.3	16064.5	20837.3	23554.7	10470.6	2007.6
600	25.2945	5.92	0.01	295949	24580.5	45097.5	35765.1	27752.6	4986.5	16684.5	21295.1	22851.2	10049.6	2309
650	19.2885	5.19	0.01	292996	21627.9	45543.8	36702.2	28992.1	4908.8	18243.2	21534.5	22929.9	8255.1	1893.7
700	13.2825	4.45	0.02	290044	18675.3	45990	37639.4	30231.6	4831.1	19802	21773.9	23008.7	6460.7	1478.4
750	9.87	3.91	0.01	282842	16143.2	47191.2	35710.5	28984.2	4849.9	16436.7	21117.6	22027.4	5017.4	919.3
800	6.468	3.36	0.01	275641	13611.2	48392.4	33781.7	27736.8	4868.9	13071.5	20461.4	21046.2	3574.2	360.2
850	3.7905	2.48	0.02	264720	17016.8	50359.6	31836	24748	4565.4	13789.1	20514.4	19907.5	3334.8	254.9
900	1.1235	1.61	0.04	253799	20422.5	52326.8	29890.4	21759.2	4262	14506.8	20567.4	18768.8	3095.4	149.7
950	0.231	1.11	0.02	240616	25099.2	54617.9	29868.8	20533.8	4046.7	13372.3	19321.6	18167.1	2582	118.8
SSA: specific surface area
n.a.: not analysed
